# Supplementary material for: 1,2-Bis(4-nitro­benzo­yl)hydrazine
Source: Acta Crystallogr Sect E Struct Rep Online. 2009 Aug 19;65(Pt 9):o2189. doi: 10.1107/S160053680903181X (PMC2970062; doi:10.1107/S160053680903181X)
Supplement: Supplementary file 2 [file e-65-o2189-Isup2.hkl]

# 
# h,k,l, Fc-squared, Fo-squared, sigma(Fo-squared) and status flag 
# 
data_I
_shelx_title '    GH5 in P 21/n' 
_shelx_refln_list_code          4 
_shelx_F_calc_maximum       89.95 
_exptl_crystal_F_000       340.00 
_reflns_d_resolution_high  0.8114 
 
loop_ 
 _symmetry_equiv_pos_as_xyz 
 'x, y, z' 
 '-x+1/2, y+1/2, -z+1/2' 
 '-x, -y, -z' 
 'x-1/2, -y-1/2, z-1/2' 
 
_cell_length_a     4.7947 
_cell_length_b     9.8750 
_cell_length_c    14.9094 
_cell_angle_alpha  90.000 
_cell_angle_beta   99.054 
_cell_angle_gamma  90.000 
 
_shelx_F_squared_multiplier     1.000 
 
loop_ 
 _refln_index_h 
 _refln_index_k 
 _refln_index_l 
 _refln_F_squared_calc 
 _refln_F_squared_meas 
 _refln_F_squared_sigma 
 _refln_observed_status 
   2   0   0        2.11        3.17      2.03 o 
   4   0   0        9.59        8.84      2.33 o 
   1   1   0     2673.77     2588.06     29.27 o 
   2   1   0       18.93       11.51      2.88 o 
   3   1   0        3.34        0.41      1.49 o 
   4   1   0        0.27        0.98      1.50 o 
   5   1   0        2.64        2.56      1.04 o 
   0   2   0     2813.05     2766.39     31.92 o 
   1   2   0      224.02      229.35     10.53 o 
   2   2   0        3.91        3.75      1.79 o 
   3   2   0       17.99       22.43      3.60 o 
   4   2   0        2.80        1.95      1.60 o 
   5   2   0        0.09        0.41      0.77 o 
   1   3   0     2073.20     2100.30     33.09 o 
   2   3   0      417.04      441.72     15.30 o 
   3   3   0        0.05        0.87      1.64 o 
   4   3   0        0.06        0.65      1.63 o 
   5   3   0        1.53        1.80      1.06 o 
   0   4   0     1086.01     1147.85     26.96 o 
   1   4   0      682.85      708.06     20.67 o 
   2   4   0      144.35      160.42     10.16 o 
   3   4   0        0.00        0.88      1.76 o 
   4   4   0        5.22        6.26      2.09 o 
   5   4   0        0.43        0.78      0.39 o 
   1   5   0       29.17       29.58      5.17 o 
   2   5   0       24.82       25.49      4.52 o 
   3   5   0        0.41        1.53      1.53 o 
   4   5   0        0.52        2.37      0.84 o 
   5   5   0        1.34        0.72      0.72 o 
   0   6   0      876.78      834.27     25.14 o 
   1   6   0       11.61        8.50      3.42 o 
   2   6   0       51.94       46.59      5.77 o 
   3   6   0       11.32       11.59      2.55 o 
   4   6   0        3.04        3.85      1.24 o 
   5   6   0        0.75        2.13      0.91 o 
   1   7   0       16.28       16.28      4.31 o 
   2   7   0        0.66        0.46      1.25 o 
   3   7   0        4.91        2.92      1.87 o 
   4   7   0        1.80        1.00      1.31 o 
   0   8   0       19.72       13.17      3.55 o 
   1   8   0       20.09       17.46      3.86 o 
   2   8   0        1.39        0.84      1.87 o 
   3   8   0        9.47       15.06      2.20 o 
   4   8   0        2.03        2.40      1.04 o 
   1   9   0       11.57       15.89      3.18 o 
   2   9   0        3.36        3.96      1.73 o 
   3   9   0        0.00        0.00      0.67 o 
   0  10   0        0.81        0.79      1.46 o 
   1  10   0        1.78        2.30      1.34 o 
   2  10   0        0.33        0.57      0.92 o 
   3  10   0        0.13        0.24      0.96 o 
   1  11   0        0.13        0.30      0.99 o 
   2  11   0        0.01        0.24      0.50 o 
   0  12   0        0.13        0.71      0.71 o 
  -5   0   1        2.39        1.51      0.34 o 
  -3   0   1       11.53       11.22      1.90 o 
  -1   0   1       12.24       17.35      4.09 o 
   1   0   1     3943.70     3864.69     34.33 o 
   3   0   1       11.96       13.08      3.67 o 
   5   0   1        0.00        0.00      0.96 o 
  -5   1   1        0.20        0.55      0.40 o 
  -4   1   1       13.66        9.94      1.38 o 
  -3   1   1        8.72        9.69      2.05 o 
  -2   1   1      119.82      119.17      7.28 o 
  -1   1   1     1461.64     1455.85     21.69 o 
   0   1   1      115.79      132.31      4.66 o 
   1   1   1     2130.75     2120.34     27.94 o 
   2   1   1      638.76      621.53     17.85 o 
   3   1   1       20.81       27.28      4.18 o 
   4   1   1        1.18        1.57      1.26 o 
   5   1   1        1.58        1.83      1.31 o 
  -5   2   1        6.85        5.14      0.78 o 
  -4   2   1        1.31        0.18      0.87 o 
  -3   2   1        0.03        0.36      0.99 o 
  -2   2   1      173.52      156.30      2.84 o 
  -1   2   1     8090.97     8107.14     57.43 o 
   0   2   1     4013.33     3935.72     27.20 o 
   1   2   1     1219.90     1296.21     24.53 o 
   2   2   1        0.84        1.07      3.51 o 
   3   2   1        8.21       12.45      2.76 o 
   4   2   1        2.06        0.00      1.90 o 
   5   2   1        4.30        4.76      1.39 o 
  -5   3   1        0.40        0.08      0.31 o 
  -4   3   1        0.02        0.88      1.04 o 
  -3   3   1        2.39        1.36      1.62 o 
  -2   3   1      637.59      716.56     19.48 o 
  -1   3   1     1962.04     1933.06     31.60 o 
   0   3   1     6853.30     6847.17    234.32 o 
   1   3   1      206.85      178.15     10.85 o 
   2   3   1       65.62       59.17      6.57 o 
   3   3   1        1.81        2.03      1.61 o 
   4   3   1       12.88       15.08      3.02 o 
   5   3   1        3.45        3.13      1.21 o 
  -5   4   1        3.40        2.93      0.57 o 
  -4   4   1        0.62        2.25      0.68 o 
  -3   4   1        0.01        0.40      1.79 o 
  -2   4   1      151.64      161.98      9.81 o 
  -1   4   1     1165.28     1145.92     25.99 o 
   0   4   1       25.26       27.05      3.60 o 
   1   4   1       21.19       18.82      4.62 o 
   2   4   1       16.20       22.55      3.94 o 
   3   4   1        6.04        6.00      2.75 o 
   4   4   1        0.09        0.72      1.45 o 
   5   4   1        2.93        3.60      1.31 o 
  -5   5   1        0.18        0.00      0.46 o 
  -4   5   1        3.65        3.45      0.93 o 
  -3   5   1        4.62        9.10      1.94 o 
  -2   5   1       17.49       12.01      4.01 o 
  -1   5   1      206.90      243.57     12.75 o 
   0   5   1       79.25       94.43      6.21 o 
   1   5   1       90.00       87.15      8.95 o 
   2   5   1      212.75      208.30     11.85 o 
   3   5   1       12.87       17.36      3.74 o 
   4   5   1        5.31        2.38      1.70 o 
   5   5   1        0.76        0.40      0.93 o 
  -5   6   1        0.76        0.91      0.49 o 
  -4   6   1        0.20        0.50      1.18 o 
  -3   6   1       41.40       33.86      3.87 o 
  -2   6   1      173.16      184.08     10.28 o 
  -1   6   1       12.00        7.88      3.36 o 
   0   6   1       81.18       89.63      6.25 o 
   1   6   1       53.21       52.26      7.95 o 
   2   6   1        1.36        0.56      2.47 o 
   3   6   1        7.29        1.78      2.64 o 
   4   6   1        0.85        3.72      1.32 o 
   5   6   1        0.01        0.92      0.92 o 
  -4   7   1        0.12        1.01      1.01 o 
  -3   7   1        2.65        0.37      2.08 o 
  -2   7   1       14.70       10.39      3.39 o 
  -1   7   1       67.10       72.79      7.62 o 
   0   7   1       10.81        7.28      2.40 o 
   1   7   1       17.65       15.50      4.63 o 
   2   7   1        6.67        5.29      3.08 o 
   3   7   1        1.05        1.60      1.60 o 
   4   7   1        0.76        0.84      1.27 o 
  -4   8   1        0.74        0.20      0.97 o 
  -3   8   1        0.41        0.62      0.99 o 
  -2   8   1        0.00        0.42      1.86 o 
  -1   8   1        5.57        1.05      2.96 o 
   0   8   1       30.54       32.09      3.80 o 
   1   8   1        5.87        6.07      1.92 o 
   2   8   1        0.42        0.00      1.63 o 
   3   8   1        0.45        1.08      1.08 o 
   4   8   1        0.01        0.25      0.99 o 
  -3   9   1        4.76        4.75      1.82 o 
  -2   9   1        2.29        4.75      1.32 o 
  -1   9   1        5.09        5.48      2.75 o 
   0   9   1        2.83        3.39      1.44 o 
   1   9   1        0.00        1.55      0.90 o 
   2   9   1        3.71        3.59      2.50 o 
   3   9   1        0.55        1.21      0.58 o 
  -3  10   1        0.06        0.23      0.89 o 
  -2  10   1        0.13        0.31      1.02 o 
  -1  10   1        0.22        1.62      1.62 o 
   0  10   1        0.00        2.78      1.49 o 
   1  10   1        0.07        2.28      2.28 o 
   2  10   1        0.48        0.98      0.55 o 
   3  10   1        0.28        0.97      0.49 o 
  -2  11   1        1.70        1.94      0.70 o 
  -1  11   1        0.12        1.82      1.07 o 
   0  11   1        0.92        1.54      1.05 o 
   1  11   1        0.01        0.34      0.87 o 
   2  11   1        0.17        1.03      0.50 o 
   0  12   1        0.01        0.77      0.77 o 
  -4   0   2        4.29        2.73      0.97 o 
  -2   0   2      111.08      115.93      7.32 o 
   0   0   2     1053.24     1098.70     12.23 o 
   2   0   2       40.75       37.49      5.92 o 
   4   0   2      228.40      244.77     12.14 o 
  -5   1   2        2.07        1.17      0.44 o 
  -4   1   2        5.07        5.56      1.03 o 
  -3   1   2      120.21      117.89      6.56 o 
  -2   1   2      278.64      290.84     11.60 o 
  -1   1   2      318.32      278.44      3.03 o 
   0   1   2      764.58      751.90     10.62 o 
   1   1   2       15.83       13.61      4.58 o 
   2   1   2       52.98       55.90      6.23 o 
   3   1   2       17.70       28.69      4.47 o 
   4   1   2        3.00        7.34      2.67 o 
   5   1   2       23.87       33.01      3.65 o 
  -5   2   2        0.08        0.51      0.24 o 
  -4   2   2       34.25       27.80      2.71 o 
  -3   2   2       62.73       63.89      6.51 o 
  -2   2   2      269.44      242.46      1.62 o 
  -1   2   2      434.93      443.68     14.16 o 
   0   2   2      249.03      243.83      8.84 o 
   1   2   2      152.37      144.02      9.72 o 
   2   2   2      672.08      668.44     20.74 o 
   3   2   2       18.87       11.95      4.07 o 
   4   2   2       22.43       18.36      4.09 o 
   5   2   2        0.45        2.07      1.30 o 
  -5   3   2        0.05        0.20      0.20 o 
  -4   3   2        0.03        1.06      0.46 o 
  -3   3   2       48.20       38.96      1.63 o 
  -2   3   2       10.93        9.76      3.11 o 
  -1   3   2        7.29        7.54      3.43 o 
   0   3   2       79.06       93.05     15.83 o 
   1   3   2        9.83       10.48      5.19 o 
   2   3   2       17.60       16.66      4.54 o 
   3   3   2       59.17       63.24      6.80 o 
   4   3   2       12.03       16.55      3.25 o 
   5   3   2        0.06        0.55      0.81 o 
  -5   4   2        0.08        0.12      0.35 o 
  -4   4   2        5.63        2.87      1.68 o 
  -3   4   2       35.13       34.48      4.01 o 
  -2   4   2       79.78       76.22      6.73 o 
  -1   4   2      859.55      903.62     23.07 o 
   0   4   2       51.58       59.84      7.93 o 
   1   4   2       17.84       25.82      5.47 o 
   2   4   2       61.21       60.06      7.11 o 
   3   4   2       58.59       54.53      6.69 o 
   4   4   2        5.15        6.24      1.61 o 
   5   4   2        0.31        1.31      0.58 o 
  -5   5   2        1.08        2.48      0.76 o 
  -4   5   2        0.01        0.00      0.96 o 
  -3   5   2       34.94       35.58      4.15 o 
  -2   5   2      377.85      407.17     14.98 o 
  -1   5   2      112.12      106.48      8.47 o 
   0   5   2        0.64        5.21      3.26 o 
   1   5   2        0.60        3.00      3.00 o 
   2   5   2       20.81       18.04      5.04 o 
   3   5   2        1.53        0.53      2.26 o 
   4   5   2        0.43        3.11      1.74 o 
   5   5   2        1.06        1.67      1.20 o 
  -5   6   2        0.25        0.43      0.43 o 
  -4   6   2        3.31        2.30      1.60 o 
  -3   6   2        1.31        0.36      1.77 o 
  -2   6   2       43.97       45.32      5.16 o 
  -1   6   2      281.81      319.43     15.10 o 
   0   6   2        4.89        5.43      4.44 o 
   1   6   2        3.94        6.77      4.35 o 
   2   6   2      108.50      107.10      9.13 o 
   3   6   2        0.00        1.42      1.42 o 
   4   6   2        8.79       11.24      2.76 o 
  -4   7   2        0.01        0.00      0.57 o 
  -3   7   2        7.30        7.17      1.98 o 
  -2   7   2        5.32        1.41      2.73 o 
  -1   7   2       14.40       11.40      3.93 o 
   0   7   2        0.01        1.29      1.39 o 
   1   7   2       20.60       23.76      5.25 o 
   2   7   2        6.43        4.75      3.00 o 
   3   7   2        0.43        3.18      1.20 o 
   4   7   2        0.41        0.93      1.41 o 
  -4   8   2        6.99        6.38      1.32 o 
  -3   8   2        1.09        1.23      1.62 o 
  -2   8   2        8.73        6.87      2.27 o 
  -1   8   2        0.00        1.66      2.14 o 
   0   8   2       27.64       35.65      4.10 o 
   1   8   2       28.19       33.97      5.01 o 
   2   8   2        7.89        4.14      3.21 o 
   3   8   2        2.26        1.56      2.07 o 
   4   8   2        0.16        0.00      1.13 o 
  -3   9   2        5.17        2.67      1.40 o 
  -2   9   2        1.43        1.90      1.25 o 
  -1   9   2        3.39        4.83      2.56 o 
   0   9   2        0.01        1.66      1.66 o 
   1   9   2        0.08        0.54      2.33 o 
   2   9   2        0.04        0.44      1.57 o 
   3   9   2        0.43        2.30      0.86 o 
  -3  10   2        0.16        0.83      0.83 o 
  -2  10   2        1.42        1.58      1.50 o 
  -1  10   2        1.24        0.81      1.53 o 
   0  10   2        0.01        0.23      1.23 o 
   1  10   2        0.05        1.38      2.40 o 
   2  10   2        0.47        0.36      0.36 o 
   3  10   2        0.33        1.58      0.91 o 
  -2  11   2        1.02        0.26      1.13 o 
  -1  11   2        1.76        1.97      0.80 o 
   0  11   2        0.40        1.04      3.12 o 
   1  11   2        0.02        1.43      1.15 o 
   2  11   2        0.01        0.00      1.18 o 
   0  12   2        0.05        0.57      1.10 o 
  -5   0   3        0.07        0.10      0.38 o 
  -3   0   3      414.08      391.37     15.50 o 
  -1   0   3       46.88       50.97      7.88 o 
   1   0   3      161.15      164.57      9.28 o 
   3   0   3        9.78       11.52      3.48 o 
   5   0   3        1.14        5.98      1.83 o 
  -5   1   3        0.00        0.69      0.26 o 
  -4   1   3        0.61        0.74      0.97 o 
  -3   1   3       85.42       91.90      6.12 o 
  -2   1   3       39.54       48.14      5.74 o 
  -1   1   3        0.29        3.97      3.52 o 
   0   1   3       44.78       43.74      4.06 o 
   1   1   3        8.72        5.93      4.84 o 
   2   1   3       64.36       56.53      6.52 o 
   3   1   3       16.96       14.62      4.36 o 
   4   1   3      113.54      106.27      8.55 o 
   5   1   3        6.92        1.11      1.69 o 
  -5   2   3        1.26        0.65      0.46 o 
  -4   2   3        5.36        5.34      1.57 o 
  -3   2   3       36.44       40.12      3.36 o 
  -2   2   3      233.69      227.72      9.86 o 
  -1   2   3      671.73      753.71     18.96 o 
   0   2   3       17.02       24.26      7.79 o 
   1   2   3       21.43       23.54      5.13 o 
   2   2   3       19.34       22.13      4.50 o 
   3   2   3       80.79       69.74      7.71 o 
   4   2   3       50.90       67.88      6.99 o 
   5   2   3        0.06        0.36      0.92 o 
  -5   3   3        0.03        0.10      0.31 o 
  -4   3   3        6.09        9.00      1.55 o 
  -3   3   3        3.08        4.13      1.37 o 
  -2   3   3      194.61      206.84     10.09 o 
  -1   3   3      344.12      354.61     14.26 o 
   0   3   3     1158.03     1158.53     50.43 o 
   1   3   3       88.07       86.66      9.11 o 
   2   3   3       61.80       49.14      7.07 o 
   3   3   3       11.70       14.76      3.45 o 
   4   3   3      134.52      145.27      9.44 o 
   5   3   3        1.73        1.95      1.36 o 
  -5   4   3        0.61        1.16      0.92 o 
  -4   4   3        0.51        1.18      0.67 o 
  -3   4   3       11.47       11.59      2.39 o 
  -2   4   3        1.73        0.45      1.49 o 
  -1   4   3      130.53      110.20      9.05 o 
   0   4   3       21.79       13.63      3.80 o 
   1   4   3       70.64       68.40      8.61 o 
   2   4   3       78.64       75.33      8.10 o 
   3   4   3        5.19        0.63      3.51 o 
   4   4   3        0.21        0.46      2.34 o 
   5   4   3        0.04        0.90      1.37 o 
  -5   5   3        0.00        0.45      0.56 o 
  -4   5   3       17.66       23.03      2.19 o 
  -3   5   3        4.08        4.16      1.59 o 
  -2   5   3        0.45        0.95      1.77 o 
  -1   5   3       12.99       15.46      3.43 o 
   0   5   3        0.30        2.40      2.39 o 
   1   5   3      134.40      128.95     11.89 o 
   2   5   3        5.87        3.69      3.97 o 
   3   5   3       77.47       79.36      8.36 o 
   4   5   3       11.77        9.98      2.79 o 
   5   5   3        0.12        0.53      0.86 o 
  -5   6   3        0.38        0.93      0.56 o 
  -4   6   3        6.75        8.77      1.77 o 
  -3   6   3        5.60       10.71      2.04 o 
  -2   6   3        0.01        2.05      2.05 o 
  -1   6   3       43.34       37.26      5.97 o 
   0   6   3       10.66       11.04      3.35 o 
   1   6   3       34.74       38.77      5.65 o 
   2   6   3      103.23      104.09     10.35 o 
   3   6   3       10.80       15.70      3.80 o 
   4   6   3        0.45        1.17      1.17 o 
  -4   7   3        0.27        0.39      0.90 o 
  -3   7   3        6.27        3.15      1.65 o 
  -2   7   3        2.48        1.38      1.78 o 
  -1   7   3       22.83       26.39      5.25 o 
   0   7   3        0.79        1.66      2.97 o 
   1   7   3        0.01        3.19      2.51 o 
   2   7   3        2.11        3.25      3.12 o 
   3   7   3        0.35        0.99      2.25 o 
   4   7   3        2.54        1.02      1.77 o 
  -4   8   3        0.39        0.19      0.75 o 
  -3   8   3       14.98       17.52      2.58 o 
  -2   8   3        1.14        0.43      1.54 o 
  -1   8   3        5.64        1.69      2.20 o 
   0   8   3        0.99        1.17      2.10 o 
   1   8   3       13.05       14.23      3.19 o 
   2   8   3        0.96        1.14      1.82 o 
   3   8   3        0.14        0.88      1.37 o 
   4   8   3        3.19        3.18      1.72 o 
  -3   9   3        1.20        1.30      1.30 o 
  -2   9   3       10.37        7.62      2.16 o 
  -1   9   3        2.34        5.51      2.70 o 
   0   9   3        6.37        9.78      2.00 o 
   1   9   3       19.26       14.54      4.70 o 
   2   9   3        4.88        7.19      2.49 o 
   3   9   3        0.26        0.70      1.01 o 
  -3  10   3        0.01        0.00      0.52 o 
  -2  10   3        1.14        1.31      1.31 o 
  -1  10   3        4.95        4.65      2.71 o 
   0  10   3        6.16        4.35      3.40 o 
   1  10   3        2.82        1.48      1.91 o 
   2  10   3        0.00        1.82      1.82 o 
   3  10   3        0.85        0.56      1.14 o 
  -2  11   3        0.25        1.17      1.17 o 
  -1  11   3        2.24        1.71      1.65 o 
   0  11   3        0.08        1.84      1.35 o 
   1  11   3        1.64        0.38      1.00 o 
   2  11   3        1.35        2.09      1.09 o 
   0  12   3        0.74        0.25      1.02 o 
  -4   0   4       16.51        9.78      2.18 o 
  -2   0   4      202.26      192.59      2.46 o 
   0   0   4      728.58      737.26     13.93 o 
   2   0   4       34.66       28.79      6.75 o 
   4   0   4        7.57       11.25      3.04 o 
  -5   1   4        0.53        1.78      0.67 o 
  -4   1   4        0.00        0.49      0.73 o 
  -3   1   4        0.48        0.00      2.29 o 
  -2   1   4        0.00        2.01      2.68 o 
  -1   1   4     1543.37     1659.29     26.57 o 
   0   1   4      215.23      186.59      6.94 o 
   1   1   4       30.85       35.81      5.73 o 
   2   1   4      143.44      149.59     10.80 o 
   3   1   4       85.46       80.24      8.30 o 
   4   1   4        8.31       13.16      4.06 o 
   5   1   4        7.46        9.35      2.89 o 
  -5   2   4        1.45        3.31      0.98 o 
  -4   2   4        8.22        2.85      1.85 o 
  -3   2   4        5.27        4.62      1.14 o 
  -2   2   4       20.68       20.95      3.40 o 
  -1   2   4        3.89        0.87      2.87 o 
   0   2   4     2082.14     1992.01     23.09 o 
   1   2   4      105.50      118.75      9.67 o 
   2   2   4      434.64      437.30     18.48 o 
   3   2   4       22.26       42.37      6.00 o 
   4   2   4       10.00       14.85      3.24 o 
   5   2   4        0.12        1.58      2.01 o 
  -5   3   4        1.47        2.13      0.52 o 
  -4   3   4       19.43       19.86      1.89 o 
  -3   3   4       40.71       46.12      4.30 o 
  -2   3   4       55.04       58.09      5.18 o 
  -1   3   4        0.02        3.75      3.75 o 
   0   3   4       19.72       20.22      4.11 o 
   1   3   4        0.03        4.02      4.02 o 
   2   3   4       30.89       30.94      5.61 o 
   3   3   4      147.79      136.94     11.22 o 
   4   3   4        5.23        7.64      2.79 o 
   5   3   4        1.13        2.19      1.78 o 
  -5   4   4        1.70        0.96      0.35 o 
  -4   4   4        0.53        0.83      0.83 o 
  -3   4   4        3.67        4.86      1.84 o 
  -2   4   4       37.58       25.26      1.90 o 
  -1   4   4       48.82       42.83      6.04 o 
   0   4   4       57.19       58.62      5.48 o 
   1   4   4        9.98        2.46      5.90 o 
   2   4   4      132.75      146.06     11.65 o 
   3   4   4      128.10      124.70     10.13 o 
   4   4   4       15.48       21.16      3.76 o 
   5   4   4        0.50        0.34      1.21 o 
  -5   5   4        0.22        0.33      0.33 o 
  -4   5   4        0.58        0.17      0.80 o 
  -3   5   4       12.82        9.96      2.28 o 
  -2   5   4       73.30       88.48      7.30 o 
  -1   5   4      262.77      271.76     13.95 o 
   0   5   4        3.84        7.82      2.52 o 
   1   5   4       43.24       54.77      7.80 o 
   2   5   4       14.11       23.90      4.78 o 
   3   5   4       46.83       39.53      6.84 o 
   4   5   4       18.31       18.12      4.10 o 
  -5   6   4        0.02        0.00      0.22 o 
  -4   6   4        0.00        1.34      0.74 o 
  -3   6   4        8.88        8.90      1.78 o 
  -2   6   4        8.12        9.73      2.66 o 
  -1   6   4      131.17      135.22      9.90 o 
   0   6   4        0.15        1.85      4.31 o 
   1   6   4       22.78       17.50      5.81 o 
   2   6   4        2.85        4.57      4.18 o 
   3   6   4       37.80       36.52      6.34 o 
   4   6   4        0.36        0.86      1.60 o 
  -4   7   4        0.02        0.17      0.44 o 
  -3   7   4        9.89       11.31      2.20 o 
  -2   7   4        0.78        1.79      0.90 o 
  -1   7   4       37.90       35.70      6.35 o 
   0   7   4        0.79        1.56      2.22 o 
   1   7   4       30.30       30.66      6.14 o 
   2   7   4       20.71       18.90      5.00 o 
   3   7   4        0.59        2.03      2.03 o 
   4   7   4        0.40        0.38      1.52 o 
  -4   8   4        0.06        0.33      0.44 o 
  -3   8   4        0.70        0.53      1.01 o 
  -2   8   4        0.48        0.85      1.32 o 
  -1   8   4        0.21        1.70      2.21 o 
   0   8   4       10.43        8.97      2.56 o 
   1   8   4        1.86        2.95      4.17 o 
   2   8   4       44.18       34.36      5.88 o 
   3   8   4        0.62        1.87      0.94 o 
   4   8   4        1.20        1.87      1.08 o 
  -3   9   4        0.01        1.25      1.25 o 
  -2   9   4        3.47        2.25      2.60 o 
  -1   9   4        0.00        0.49      1.34 o 
   0   9   4        0.05        0.57      1.53 o 
   1   9   4       21.68       22.61      4.35 o 
   2   9   4        2.09        5.16      2.04 o 
   3   9   4        0.83        2.68      1.67 o 
  -3  10   4        0.09        1.73      0.60 o 
  -2  10   4        1.52        0.65      1.21 o 
  -1  10   4       14.76       14.56      3.10 o 
   0  10   4        0.36        0.56      1.10 o 
   1  10   4        0.39        1.02      1.44 o 
   2  10   4        0.25        1.64      1.31 o 
  -2  11   4        2.21        2.66      1.06 o 
  -1  11   4        0.14        1.04      1.04 o 
   0  11   4        8.02       10.01      1.77 o 
   1  11   4        1.09        1.18      1.18 o 
  -5   0   5       10.35       15.81      1.70 o 
  -3   0   5       59.24       66.51      5.17 o 
  -1   0   5      271.89      320.56     14.50 o 
   1   0   5     3284.18     3260.42     46.48 o 
   3   0   5       63.80       74.21      8.77 o 
   5   0   5        0.47        3.09      1.26 o 
  -5   1   5        0.04        0.43      0.43 o 
  -4   1   5        1.08        1.27      1.27 o 
  -3   1   5        7.44       12.28      3.01 o 
  -2   1   5       69.90       71.35      6.51 o 
  -1   1   5       14.15       12.16      3.36 o 
   0   1   5      614.90      571.24     12.64 o 
   1   1   5      280.02      254.72     14.21 o 
   2   1   5      495.98      503.47     20.87 o 
   3   1   5       12.86        6.25      4.44 o 
   4   1   5        1.06        4.63      2.38 o 
   5   1   5        0.08        0.46      1.72 o 
  -5   2   5        3.29        3.65      0.74 o 
  -4   2   5        0.01        1.36      1.36 o 
  -3   2   5        0.12        5.43      1.79 o 
  -2   2   5       98.32       85.08      5.74 o 
  -1   2   5     1000.38      978.52     21.25 o 
   0   2   5       49.95       64.14      4.93 o 
   1   2   5      447.47      458.77     18.29 o 
   2   2   5       68.25       63.15      7.86 o 
   3   2   5        0.06        3.08      3.91 o 
   4   2   5        0.01        0.60      2.09 o 
   5   2   5        0.10        0.44      1.81 o 
  -5   3   5        0.05        0.24      0.34 o 
  -4   3   5        0.00        0.13      0.42 o 
  -3   3   5        3.64        2.38      1.37 o 
  -2   3   5        7.93        0.42      1.99 o 
  -1   3   5       10.33        9.55      3.92 o 
   0   3   5       59.27       65.39      6.87 o 
   1   3   5       92.85       92.14      9.38 o 
   2   3   5       25.52       18.22      6.30 o 
   3   3   5       39.52       46.89      6.77 o 
   4   3   5        1.28        2.37      2.37 o 
   5   3   5        0.01        1.39      1.39 o 
  -5   4   5        0.61        0.75      0.27 o 
  -4   4   5        1.54        1.55      0.86 o 
  -3   4   5       11.30        9.16      2.09 o 
  -2   4   5        2.80        0.46      2.53 o 
  -1   4   5        1.54        0.60      2.62 o 
   0   4   5      124.62      128.29     17.22 o 
   1   4   5        4.87       11.23      4.81 o 
   2   4   5       11.26       13.50      3.38 o 
   3   4   5        0.07        2.22      2.85 o 
   4   4   5        0.33        0.55      2.29 o 
   5   4   5        0.25        1.09      0.63 o 
  -5   5   5        0.01        0.17      0.25 o 
  -4   5   5        0.37        1.53      0.66 o 
  -3   5   5        6.27        5.85      1.71 o 
  -2   5   5        3.99        3.74      1.75 o 
  -1   5   5       66.83       69.33      7.25 o 
   0   5   5      608.86      643.16     16.83 o 
   1   5   5      212.97      232.18     15.24 o 
   2   5   5       10.15       11.75      4.29 o 
   3   5   5        7.98       13.30      3.03 o 
   4   5   5        0.66        0.50      1.71 o 
  -5   6   5        0.09        0.15      0.21 o 
  -4   6   5        0.63        1.07      0.67 o 
  -3   6   5        0.00        1.04      1.04 o 
  -2   6   5        1.24        1.37      1.76 o 
  -1   6   5        3.34        2.47      3.29 o 
   0   6   5       60.19       55.97      6.18 o 
   1   6   5        0.39        0.88      3.70 o 
   2   6   5       60.99       48.12      7.87 o 
   3   6   5       23.17       20.01      5.28 o 
   4   6   5        0.04        0.45      0.45 o 
  -4   7   5        0.06        0.15      0.38 o 
  -3   7   5        2.92        4.90      1.34 o 
  -2   7   5        0.49        1.73      1.95 o 
  -1   7   5       26.31       18.06      4.42 o 
   0   7   5       15.34       20.51      3.30 o 
   1   7   5       33.61       45.71      7.93 o 
   2   7   5       35.47       33.07      6.37 o 
   3   7   5       10.57        4.61      4.08 o 
   4   7   5        0.05        1.59      1.78 o 
  -4   8   5        0.09        0.15      0.46 o 
  -3   8   5        0.50        0.27      1.38 o 
  -2   8   5       44.17       39.90      5.46 o 
  -1   8   5        1.54        2.74      2.74 o 
   0   8   5        0.01        1.44      1.09 o 
   1   8   5       10.77       18.52      4.51 o 
   2   8   5        0.00        2.58      2.58 o 
   3   8   5        5.90        2.94      2.41 o 
  -3   9   5        0.47        1.64      0.62 o 
  -2   9   5        0.41        0.36      1.32 o 
  -1   9   5        2.92        3.44      2.48 o 
   0   9   5       18.69       16.50      2.79 o 
   1   9   5        9.56        4.42      3.16 o 
   2   9   5        5.59        0.54      2.69 o 
   3   9   5        0.24        0.40      1.75 o 
  -3  10   5        0.00        1.23      0.71 o 
  -2  10   5        0.50        1.26      1.26 o 
  -1  10   5        0.20        2.10      1.38 o 
   0  10   5        2.02        1.00      1.31 o 
   1  10   5        7.60        7.15      2.89 o 
   2  10   5        2.39        2.15      1.77 o 
  -2  11   5        0.05        0.50      0.97 o 
  -1  11   5        0.04        0.34      1.14 o 
   0  11   5        5.90        5.87      1.50 o 
   1  11   5        0.30        0.80      1.77 o 
  -4   0   6        1.28        0.48      0.68 o 
  -2   0   6       56.70       41.22      3.06 o 
   0   0   6        6.98        5.46      3.43 o 
   2   0   6      609.40      666.43     25.08 o 
   4   0   6        3.51        7.50      3.51 o 
  -5   1   6        2.38        5.46      0.98 o 
  -4   1   6        1.97        4.60      1.06 o 
  -3   1   6        4.99        2.07      2.07 o 
  -2   1   6       11.60        9.01      5.30 o 
  -1   1   6      349.63      381.71     14.46 o 
   0   1   6        0.01        2.70      2.70 o 
   1   1   6      217.97      214.70     13.56 o 
   2   1   6       17.12        8.48      4.94 o 
   3   1   6        3.58        4.22      4.06 o 
   4   1   6        0.83        0.00      2.49 o 
   5   1   6        0.88        2.09      2.45 o 
  -5   2   6        0.28        1.03      0.51 o 
  -4   2   6        1.85        0.59      0.93 o 
  -3   2   6       12.60        9.78      1.85 o 
  -2   2   6        0.82        0.37      1.75 o 
  -1   2   6       19.79       21.56      5.01 o 
   0   2   6      959.24      994.16     40.98 o 
   1   2   6      356.92      372.14     17.89 o 
   2   2   6        2.39        4.29      4.29 o 
   3   2   6        1.12        0.00      2.86 o 
   4   2   6        1.11        6.12      2.04 o 
   5   2   6        0.19        1.44      1.44 o 
  -5   3   6        1.91        1.17      0.39 o 
  -4   3   6        0.91        1.14      0.36 o 
  -3   3   6        0.08        0.24      0.24 o 
  -2   3   6       16.89       18.49      3.06 o 
  -1   3   6      256.28      223.43     13.71 o 
   0   3   6     1860.66     1935.22     26.11 o 
   1   3   6      503.89      543.83     22.99 o 
   2   3   6        0.75        0.90      2.91 o 
   3   3   6        5.71       12.07      4.17 o 
   4   3   6        0.77        3.84      2.22 o 
   5   3   6        0.01        0.44      2.11 o 
  -5   4   6        0.05        0.07      0.26 o 
  -4   4   6        0.31        0.46      0.83 o 
  -3   4   6        0.70        0.56      1.15 o 
  -2   4   6        9.01        7.34      1.78 o 
  -1   4   6       28.86       28.47      4.71 o 
   0   4   6      184.67      174.33      8.66 o 
   1   4   6      204.02      205.16     14.79 o 
   2   4   6        1.63        1.76      2.49 o 
   3   4   6        0.25        0.00      1.88 o 
   4   4   6        0.22        2.98      1.32 o 
  -5   5   6        0.57        1.42      0.34 o 
  -4   5   6        0.18        0.00      0.59 o 
  -3   5   6        0.91        2.38      0.85 o 
  -2   5   6       52.65       48.23      5.36 o 
  -1   5   6        0.57        3.59      2.53 o 
   0   5   6        1.77        1.47      2.36 o 
   1   5   6      101.19      108.92     11.32 o 
   2   5   6        0.00        3.45      3.45 o 
   3   5   6        2.12        0.73      2.63 o 
   4   5   6        0.12        1.62      0.94 o 
  -5   6   6        0.04        0.35      0.16 o 
  -4   6   6        0.00        1.22      0.57 o 
  -3   6   6        0.00        0.29      1.01 o 
  -2   6   6        1.27        1.29      1.29 o 
  -1   6   6       10.76        9.52      4.03 o 
   0   6   6       37.60       38.50      4.81 o 
   1   6   6       59.16       74.42      8.63 o 
   2   6   6       13.08        4.11      4.42 o 
   3   6   6        2.11       10.74      3.56 o 
   4   6   6        1.25        1.45      1.88 o 
  -4   7   6        0.17        0.68      0.45 o 
  -3   7   6        0.27        0.50      0.81 o 
  -2   7   6        0.77        1.64      1.64 o 
  -1   7   6       33.66       33.63      5.56 o 
   0   7   6        0.38        3.54      2.07 o 
   1   7   6       79.05       80.70      9.22 o 
   2   7   6        4.26        2.98      2.98 o 
   3   7   6        5.80        3.56      2.54 o 
   4   7   6        0.09        0.00      1.76 o 
  -4   8   6        0.00        0.00      0.44 o 
  -3   8   6        0.00        1.42      0.57 o 
  -2   8   6        3.10        2.65      1.65 o 
  -1   8   6        0.24        0.52      1.40 o 
   0   8   6       12.23       12.62      5.85 o 
   1   8   6       14.64       15.78      5.17 o 
   2   8   6        4.88        8.57      3.30 o 
   3   8   6        0.30        2.03      1.59 o 
  -3   9   6        0.05        0.00      0.75 o 
  -2   9   6        6.18        4.75      1.93 o 
  -1   9   6        4.05        1.90      2.19 o 
   0   9   6       23.02       20.85      3.61 o 
   1   9   6        2.22        3.04      2.52 o 
   2   9   6        5.22        2.75      1.82 o 
   3   9   6        0.48        1.23      1.23 o 
  -3  10   6        0.70        2.08      0.91 o 
  -2  10   6        0.18        0.31      1.07 o 
  -1  10   6        4.32        5.58      2.02 o 
   0  10   6        2.86        1.86      1.65 o 
   1  10   6        1.70        4.45      1.49 o 
   2  10   6        0.23        0.87      1.64 o 
  -1  11   6        0.93        1.61      1.07 o 
   0  11   6        0.69        0.96      0.89 o 
   1  11   6        1.24        0.77      1.42 o 
  -5   0   7        3.09        7.42      1.22 o 
  -3   0   7        0.09        0.40      1.76 o 
  -1   0   7     3384.14     3165.45      4.74 o 
   1   0   7      638.88      631.07     23.96 o 
   3   0   7       10.64       13.60      5.22 o 
   5   0   7        3.29        6.60      2.02 o 
  -5   1   7        0.04        0.00      0.42 o 
  -4   1   7        4.68        0.94      0.46 o 
  -3   1   7        8.47        9.92      2.76 o 
  -2   1   7       31.13       22.13      1.96 o 
  -1   1   7      151.17      153.00     10.66 o 
   0   1   7      577.43      612.19     22.85 o 
   1   1   7        0.28        0.00      2.84 o 
   2   1   7       22.51       17.33      5.07 o 
   3   1   7        3.31        0.00      4.41 o 
   4   1   7        2.35        6.92      2.97 o 
   5   1   7        0.03        0.00      1.96 o 
  -5   2   7        1.02        2.96      0.65 o 
  -4   2   7        0.17        0.52      0.80 o 
  -3   2   7        5.11        1.01      1.34 o 
  -2   2   7      154.29      148.64      7.64 o 
  -1   2   7       28.32       45.95      5.51 o 
   0   2   7        9.18       14.91      2.89 o 
   1   2   7        0.45        4.18      5.09 o 
   2   2   7        9.21        2.73      5.22 o 
   3   2   7       27.90       27.99      5.82 o 
   4   2   7        0.09        0.73      1.92 o 
  -5   3   7        0.01        0.00      0.15 o 
  -4   3   7        3.90        5.11      0.80 o 
  -3   3   7        0.77        2.07      1.09 o 
  -2   3   7       33.71       36.90      4.85 o 
  -1   3   7        6.68        6.27      2.40 o 
   0   3   7       19.52       25.51      3.53 o 
   1   3   7      136.22      118.75     11.18 o 
   2   3   7       85.90       91.13      9.90 o 
   3   3   7        9.96        7.58      4.84 o 
   4   3   7        0.03        3.38      1.51 o 
  -5   4   7        1.20        0.90      0.35 o 
  -4   4   7        0.72        0.37      0.71 o 
  -3   4   7        0.59        4.12      1.16 o 
  -2   4   7       13.43       18.40      2.81 o 
  -1   4   7       12.47       15.86      3.88 o 
   0   4   7       13.34       14.27      3.41 o 
   1   4   7      278.81      295.90     17.27 o 
   2   4   7        0.00        0.00      4.44 o 
   3   4   7        5.44        6.41      3.00 o 
   4   4   7        3.33        1.87      3.22 o 
  -5   5   7        0.00        0.34      0.34 o 
  -4   5   7        0.08        0.75      0.62 o 
  -3   5   7        1.20        1.59      0.65 o 
  -2   5   7        4.86        6.50      2.35 o 
  -1   5   7       15.96       17.71      3.90 o 
   0   5   7       23.67       25.13      3.68 o 
   1   5   7        1.86        4.50      3.71 o 
   2   5   7        0.54        4.31      4.31 o 
   3   5   7        3.54        3.76      3.61 o 
   4   5   7        2.27        2.83      3.33 o 
  -4   6   7        0.03        0.30      0.53 o 
  -3   6   7        9.53       11.07      1.70 o 
  -2   6   7       31.08       29.85      3.96 o 
  -1   6   7       29.92       42.25      5.67 o 
   0   6   7      136.11      152.77      8.17 o 
   1   6   7       13.90       12.51      4.80 o 
   2   6   7        0.02        0.00      3.51 o 
   3   6   7        1.64        0.00      3.34 o 
   4   6   7        0.00        1.01      1.99 o 
  -4   7   7        0.16        0.50      0.40 o 
  -3   7   7        1.64        1.41      1.15 o 
  -2   7   7       29.94       25.12      4.21 o 
  -1   7   7       39.70       41.36      5.15 o 
   0   7   7        6.19        1.37      2.65 o 
   1   7   7        2.71        4.57      1.87 o 
   2   7   7       10.26        9.05      3.69 o 
   3   7   7       10.11       16.33      4.06 o 
  -4   8   7        0.01        0.24      0.36 o 
  -3   8   7        0.30        0.22      0.94 o 
  -2   8   7       10.18       12.06      3.04 o 
  -1   8   7       27.77       30.88      4.36 o 
   0   8   7        0.01        1.50      1.50 o 
   1   8   7        2.79        0.68      3.24 o 
   2   8   7       19.24       17.08      4.34 o 
   3   8   7        0.05        0.51      1.36 o 
  -3   9   7        0.09        0.20      0.69 o 
  -2   9   7        2.15        0.61      1.63 o 
  -1   9   7        5.06        7.71      2.09 o 
   0   9   7        5.80        7.80      1.90 o 
   1   9   7        0.95        1.72      2.22 o 
   2   9   7        0.00        2.72      1.82 o 
  -2  10   7        0.05        1.60      0.65 o 
  -1  10   7        1.44        0.72      1.65 o 
   0  10   7        4.46        4.38      1.23 o 
   1  10   7        9.78        6.52      1.74 o 
   2  10   7        0.04        0.86      1.22 o 
  -1  11   7        0.39        0.30      1.07 o 
   0  11   7        5.60        6.10      1.33 o 
  -4   0   8       11.26       10.41      0.73 o 
  -2   0   8       16.30       16.49      4.73 o 
   0   0   8       33.88       34.48      8.84 o 
   2   0   8      135.43      127.37     13.01 o 
   4   0   8        1.07        2.49      3.80 o 
  -5   1   8        0.01        0.34      0.70 o 
  -4   1   8        5.16        0.21      0.88 o 
  -3   1   8       38.92       58.28      4.83 o 
  -2   1   8       31.38       25.97      2.02 o 
  -1   1   8       91.59      102.97      8.01 o 
   0   1   8      109.91      117.86      9.69 o 
   1   1   8       22.66       24.39      5.50 o 
   2   1   8        1.37        1.91      2.71 o 
   3   1   8       27.47       29.16      6.59 o 
   4   1   8        0.04        0.81      3.31 o 
  -5   2   8        0.12        0.11      0.29 o 
  -4   2   8        7.49        8.67      1.53 o 
  -3   2   8        8.94        7.41      2.53 o 
  -2   2   8       73.42       47.17      2.02 o 
  -1   2   8      139.51      156.44      9.11 o 
   0   2   8       56.17       66.16      9.16 o 
   1   2   8        1.28        6.16      4.42 o 
   2   2   8        2.80        1.91      3.83 o 
   3   2   8        6.03        3.63      4.82 o 
   4   2   8        3.44        2.28      3.94 o 
  -5   3   8        0.33        0.61      0.26 o 
  -4   3   8        1.03        0.22      0.77 o 
  -3   3   8       36.84       36.68      3.09 o 
  -2   3   8        0.55        2.53      1.62 o 
  -1   3   8      270.91      237.35      1.97 o 
   0   3   8       37.33       30.11      4.10 o 
   1   3   8       62.48       73.84      9.45 o 
   2   3   8        3.51        4.89      4.89 o 
   3   3   8        4.07        6.09      3.15 o 
   4   3   8        3.06        0.72      2.54 o 
  -5   4   8        0.05        0.05      0.15 o 
  -4   4   8        0.95        2.05      0.64 o 
  -3   4   8       64.74       73.40      4.47 o 
  -2   4   8       70.63       88.95      5.92 o 
  -1   4   8        5.26        7.29      3.48 o 
   0   4   8        0.08        0.92      2.01 o 
   1   4   8        1.52        4.18      4.18 o 
   2   4   8        2.85        5.49      2.25 o 
   3   4   8        0.69        3.37      3.37 o 
   4   4   8        5.58        3.21      3.08 o 
  -5   5   8        0.00        0.18      0.18 o 
  -4   5   8        1.03        2.22      0.60 o 
  -3   5   8       23.28       26.39      2.87 o 
  -2   5   8      146.48      161.31      8.50 o 
  -1   5   8       47.59       49.60      5.56 o 
   0   5   8        2.28        1.12      1.96 o 
   1   5   8       11.95       12.25      4.95 o 
   2   5   8       47.62       57.05      8.56 o 
   3   5   8        0.32        1.53      3.41 o 
   4   5   8        0.00        0.58      1.30 o 
  -4   6   8        0.92        2.92      0.81 o 
  -3   6   8       10.09       11.99      1.99 o 
  -2   6   8        1.88        0.34      1.90 o 
  -1   6   8        1.90        0.99      2.51 o 
   0   6   8        2.06        3.32      1.81 o 
   1   6   8        1.50        5.48      2.84 o 
   2   6   8       12.88       10.66      3.57 o 
   3   6   8        0.14        0.68      2.84 o 
  -4   7   8        0.00        0.56      0.46 o 
  -3   7   8        0.57        0.41      0.31 o 
  -2   7   8        0.95        2.01      1.83 o 
  -1   7   8       15.70        8.89      3.08 o 
   0   7   8        0.62        2.82      1.03 o 
   1   7   8        0.00        5.64      2.03 o 
   2   7   8        3.52        2.24      3.85 o 
   3   7   8        1.50        4.24      2.18 o 
  -3   8   8        0.63        0.20      0.63 o 
  -2   8   8        4.86        5.80      1.69 o 
  -1   8   8       23.21       18.88      4.38 o 
   0   8   8       22.93       16.34      3.78 o 
   1   8   8        0.28        2.50      2.50 o 
   2   8   8        1.13        0.65      3.09 o 
   3   8   8        0.01        0.51      2.11 o 
  -3   9   8        1.86        4.21      0.84 o 
  -2   9   8        0.45        0.27      0.71 o 
  -1   9   8        6.05        4.95      2.31 o 
   0   9   8        0.92        0.61      0.95 o 
   1   9   8        0.02        0.52      1.37 o 
   2   9   8        3.42        2.92      2.92 o 
  -2  10   8        1.11        1.40      1.17 o 
  -1  10   8        0.00        0.65      0.92 o 
   0  10   8        0.13        0.88      0.88 o 
   1  10   8        3.05        1.70      1.70 o 
  -5   0   9        0.35        1.47      0.57 o 
  -3   0   9       38.25       60.47      5.09 o 
  -1   0   9      260.28      270.04     13.98 o 
   1   0   9       31.13       19.01      6.84 o 
   3   0   9       16.81        7.82      5.00 o 
  -5   1   9        1.07        3.83      0.82 o 
  -4   1   9        0.26        0.00      0.78 o 
  -3   1   9       26.22       22.76      4.36 o 
  -2   1   9        0.02        0.41      1.72 o 
  -1   1   9        0.87        2.66      2.86 o 
   0   1   9        7.17        2.83      4.40 o 
   1   1   9        0.29        5.50      5.50 o 
   2   1   9        6.11        3.96      3.96 o 
   3   1   9       13.67       14.46      5.53 o 
   4   1   9       22.54       15.66      5.78 o 
  -5   2   9        0.20        0.09      0.31 o 
  -4   2   9       11.89        8.35      0.48 o 
  -3   2   9      154.87      140.56      7.25 o 
  -2   2   9       21.92       30.84      3.43 o 
  -1   2   9       14.15       17.36      3.65 o 
   0   2   9        2.16        1.80      2.41 o 
   1   2   9       83.04       80.60      9.36 o 
   2   2   9       24.98       24.43      6.83 o 
   3   2   9        1.57        0.94      4.67 o 
   4   2   9        6.31        6.20      4.78 o 
  -5   3   9        0.14        0.33      0.13 o 
  -4   3   9        3.20        6.18      0.84 o 
  -3   3   9       14.41       13.36      1.67 o 
  -2   3   9        5.58        6.01      1.84 o 
  -1   3   9        3.28        1.79      1.42 o 
   0   3   9        0.03        0.36      1.70 o 
   1   3   9        2.16        7.19      2.54 o 
   2   3   9        0.01        5.71      2.34 o 
   3   3   9        5.71        2.65      3.43 o 
   4   3   9        0.05        2.87      2.87 o 
  -5   4   9        0.00        0.15      0.08 o 
  -4   4   9        0.05        0.60      0.37 o 
  -3   4   9       26.26       26.72      2.28 o 
  -2   4   9       19.95       23.97      3.27 o 
  -1   4   9       35.77       38.10      4.12 o 
   0   4   9        3.90        2.48      1.54 o 
   1   4   9       15.55       13.22      6.30 o 
   2   4   9        3.06        3.66      3.66 o 
   3   4   9        0.49        3.11      3.11 o 
   4   4   9        1.05        3.26      2.69 o 
  -4   5   9        0.04        0.30      0.40 o 
  -3   5   9        5.30        0.96      0.41 o 
  -2   5   9       19.66       24.91      2.89 o 
  -1   5   9       22.35       17.97      3.25 o 
   0   5   9        0.27        0.70      1.24 o 
   1   5   9        1.37        0.84      3.48 o 
   2   5   9        1.55        0.88      2.29 o 
   3   5   9        0.06        2.28      1.33 o 
   4   5   9        0.13        1.16      1.84 o 
  -4   6   9        1.07        0.32      0.53 o 
  -3   6   9        2.13        2.50      0.97 o 
  -2   6   9       38.05       45.02      4.27 o 
  -1   6   9        3.42        3.47      2.23 o 
   0   6   9       11.41        9.91      2.21 o 
   1   6   9        6.49        4.32      3.54 o 
   2   6   9        3.19       10.41      2.89 o 
   3   6   9        5.24        9.55      2.56 o 
  -4   7   9        0.01        0.39      0.43 o 
  -3   7   9        3.60        4.34      1.23 o 
  -2   7   9        0.75        0.29      1.24 o 
  -1   7   9        3.40        0.00      2.01 o 
   0   7   9        0.67        0.23      1.48 o 
   1   7   9        0.55        1.93      2.94 o 
   2   7   9        3.61        3.59      2.93 o 
   3   7   9        2.72        3.57      2.53 o 
  -3   8   9        0.80        1.30      0.73 o 
  -2   8   9        1.41        2.36      1.36 o 
  -1   8   9        9.66       11.18      2.75 o 
   0   8   9        3.58        3.72      0.96 o 
   1   8   9        0.37        0.00      1.94 o 
   2   8   9        4.04        4.94      3.49 o 
  -3   9   9        0.38        0.00      0.70 o 
  -2   9   9        0.01        0.00      0.82 o 
  -1   9   9        2.70        1.97      1.60 o 
   0   9   9        4.53        4.65      1.22 o 
   1   9   9        1.77        4.68      1.88 o 
   2   9   9        2.40        3.56      1.84 o 
  -2  10   9        0.31        0.59      0.91 o 
  -1  10   9        0.24        0.55      1.12 o 
   0  10   9        4.21        4.25      1.20 o 
   1  10   9        2.08        0.37      1.64 o 
  -4   0  10       34.32       26.88      0.99 o 
  -2   0  10        8.03       13.16      3.11 o 
   0   0  10       86.87       70.04      7.21 o 
   2   0  10       17.40       24.16      6.97 o 
   4   0  10        0.74        1.71      4.05 o 
  -5   1  10        0.72        0.10      0.40 o 
  -4   1  10        1.71        4.51      1.16 o 
  -3   1  10       31.13       45.70      3.87 o 
  -2   1  10        0.22        0.00      1.88 o 
  -1   1  10       71.83       86.03      7.33 o 
   0   1  10       30.62       28.49      3.44 o 
   1   1  10       15.67       11.01      6.74 o 
   2   1  10       18.16       15.95      5.27 o 
   3   1  10       30.45       31.10      8.00 o 
   4   1  10        4.00        0.83      4.14 o 
  -5   2  10        0.00        0.37      0.27 o 
  -4   2  10        2.21        4.92      0.92 o 
  -3   2  10        8.13        8.62      1.66 o 
  -2   2  10        0.36        1.29      1.02 o 
  -1   2  10        0.10        0.00      2.49 o 
   0   2  10       25.81       22.40      3.21 o 
   1   2  10       13.80        8.19      6.50 o 
   2   2  10        1.81        3.93      4.38 o 
   3   2  10       21.43       14.05      4.87 o 
   4   2  10        0.41        3.92      1.76 o 
  -5   3  10        0.06        0.00      0.16 o 
  -4   3  10        0.08        0.27      0.45 o 
  -3   3  10        0.65        4.56      1.06 o 
  -2   3  10       40.35       37.34      3.62 o 
  -1   3  10      159.79      161.35      9.25 o 
   0   3  10       34.71       32.86      5.02 o 
   1   3  10        0.41        0.88      4.46 o 
   2   3  10        5.83        5.70      4.04 o 
   3   3  10       34.56       33.61      6.61 o 
   4   3  10        0.00        1.44      2.87 o 
  -5   4  10        0.68        0.83      0.22 o 
  -4   4  10        0.52        0.09      0.35 o 
  -3   4  10        0.49        1.41      0.82 o 
  -2   4  10        5.11        3.81      1.54 o 
  -1   4  10        0.13        1.66      1.85 o 
   0   4  10        7.16        6.67      2.86 o 
   1   4  10       39.74       41.26      7.60 o 
   2   4  10       19.94       35.31      5.64 o 
   3   4  10       23.00       13.17      5.92 o 
  -4   5  10        0.04        0.26      0.38 o 
  -3   5  10        4.26        5.16      0.99 o 
  -2   5  10        0.67        0.81      1.04 o 
  -1   5  10       12.69       12.82      2.66 o 
   0   5  10        5.12        3.52      1.76 o 
   1   5  10       14.54       18.38      5.47 o 
   2   5  10      130.36      105.80     12.57 o 
   3   5  10       18.40       20.19      4.67 o 
  -4   6  10        0.74        3.04      0.54 o 
  -3   6  10        0.40        0.34      0.75 o 
  -2   6  10        3.26        1.84      1.46 o 
  -1   6  10        1.98        1.51      1.69 o 
   0   6  10        2.34        2.27      1.55 o 
   1   6  10        4.05        3.30      3.16 o 
   2   6  10        6.85        1.53      4.89 o 
   3   6  10        4.90        3.32      4.66 o 
  -4   7  10        0.08        0.33      0.26 o 
  -3   7  10        0.58        0.30      0.88 o 
  -2   7  10        0.27        1.32      1.32 o 
  -1   7  10       18.68       15.19      2.89 o 
   0   7  10        2.08        1.85      1.62 o 
   1   7  10        3.82        4.04      2.51 o 
   2   7  10        2.15        4.80      2.97 o 
   3   7  10        0.47        2.29      2.94 o 
  -3   8  10        0.33        1.09      0.49 o 
  -2   8  10        0.00        0.43      0.63 o 
  -1   8  10        0.81        0.33      1.14 o 
   0   8  10        1.37        1.06      1.57 o 
   1   8  10        0.86        2.48      2.75 o 
   2   8  10        0.21        1.17      2.33 o 
  -2   9  10        0.54        0.19      0.96 o 
  -1   9  10        0.16        0.29      1.37 o 
   0   9  10        0.33        0.53      1.06 o 
   1   9  10        3.01        2.89      2.05 o 
  -1  10  10        0.01        1.39      0.57 o 
   0  10  10        0.14        1.58      0.55 o 
  -5   0  11        0.08        0.38      0.38 o 
  -3   0  11        1.29        0.84      1.60 o 
  -1   0  11       44.96       65.59      6.50 o 
   1   0  11        0.58        5.50      5.50 o 
   3   0  11        1.87        4.20      4.20 o 
  -5   1  11        0.00        0.22      0.33 o 
  -4   1  11        0.57        0.28      0.70 o 
  -3   1  11        0.04        1.15      0.77 o 
  -2   1  11        7.60        1.04      1.36 o 
  -1   1  11       29.20       41.35      4.92 o 
   0   1  11      147.39      124.79      7.42 o 
   1   1  11      117.37      136.42     12.59 o 
   2   1  11       23.75       28.71      6.78 o 
   3   1  11        4.00        2.90      4.39 o 
   4   1  11        2.70        5.73      2.95 o 
  -5   2  11        0.09        0.32      0.25 o 
  -4   2  11        0.27        1.45      0.39 o 
  -3   2  11        3.43        3.51      0.94 o 
  -2   2  11        0.09        0.60      0.94 o 
  -1   2  11        8.19       17.73      2.96 o 
   0   2  11       64.21       67.56      4.81 o 
   1   2  11      447.75      482.44     22.56 o 
   2   2  11       93.52       87.14     11.60 o 
   3   2  11       18.77       22.15      5.04 o 
   4   2  11        0.00        0.00      1.88 o 
  -5   3  11        0.12        0.18      0.21 o 
  -4   3  11        4.67        6.10      0.75 o 
  -3   3  11        1.31        2.31      0.70 o 
  -2   3  11        1.63        0.79      1.01 o 
  -1   3  11        3.30        3.59      1.54 o 
   0   3  11        3.04        3.96      1.57 o 
   1   3  11       70.89       74.77      9.59 o 
   2   3  11      161.80      138.01     13.05 o 
   3   3  11        0.06        0.87      3.14 o 
  -4   4  11        0.67        0.76      0.33 o 
  -3   4  11        2.44        1.39      0.65 o 
  -2   4  11        3.75        2.95      1.59 o 
  -1   4  11       14.45        8.66      2.59 o 
   0   4  11        2.54        2.24      2.36 o 
   1   4  11      132.05      150.86     11.84 o 
   2   4  11        0.76        0.00      3.74 o 
   3   4  11        3.25        1.60      4.54 o 
  -4   5  11        0.54        0.68      0.28 o 
  -3   5  11        0.67        2.05      0.64 o 
  -2   5  11        7.89        8.25      2.07 o 
  -1   5  11        0.16        2.14      1.73 o 
   0   5  11        3.18        4.34      1.74 o 
   1   5  11        0.38        2.23      2.91 o 
   2   5  11        0.11        2.42      3.16 o 
   3   5  11       20.54       17.38      5.32 o 
  -4   6  11        0.07        0.08      0.18 o 
  -3   6  11        0.71        0.40      0.50 o 
  -2   6  11        4.20        4.47      1.37 o 
  -1   6  11        1.39        2.30      1.65 o 
   0   6  11       18.04       14.00      2.24 o 
   1   6  11        5.71        2.98      3.22 o 
   2   6  11        6.99        8.07      3.02 o 
   3   6  11        7.89        8.93      2.85 o 
  -3   7  11        0.25        0.48      0.39 o 
  -2   7  11        0.44        1.02      1.09 o 
  -1   7  11        0.98        0.31      0.80 o 
   0   7  11        1.09        0.82      1.01 o 
   1   7  11       17.65       15.37      3.75 o 
   2   7  11        0.75        5.16      1.82 o 
  -3   8  11        0.05        0.12      0.46 o 
  -2   8  11        0.00        0.19      0.47 o 
  -1   8  11        0.51        0.52      1.00 o 
   0   8  11        1.34        1.01      1.24 o 
   1   8  11        2.11        0.42      2.08 o 
   2   8  11        3.10        2.69      1.80 o 
  -2   9  11        0.18        0.63      0.63 o 
  -1   9  11        0.00        0.45      1.03 o 
   0   9  11        0.01        0.88      0.91 o 
   1   9  11        1.58        0.00      1.51 o 
  -4   0  12        7.19       10.69      1.47 o 
  -2   0  12        1.29        2.87      1.82 o 
   0   0  12      609.91      697.35     16.15 o 
   2   0  12       36.63       36.00      6.93 o 
  -5   1  12        0.02        0.46      0.17 o 
  -4   1  12        0.14        0.12      0.41 o 
  -3   1  12        0.15        0.40      0.93 o 
  -2   1  12        0.88        3.44      1.27 o 
  -1   1  12        0.21        2.21      2.21 o 
   0   1  12        2.03        2.55      2.66 o 
   1   1  12      673.37      740.05     27.87 o 
   2   1  12        0.03        6.76      2.54 o 
   3   1  12        0.51        0.94      3.86 o 
  -4   2  12        1.59        1.79      0.71 o 
  -3   2  12        1.27        3.80      0.79 o 
  -2   2  12        0.26        0.00      0.66 o 
  -1   2  12       10.03       11.64      2.60 o 
   0   2  12        3.39        3.32      2.32 o 
   1   2  12        0.84        0.00      4.72 o 
   2   2  12       16.91       15.00      7.15 o 
   3   2  12        0.17        0.89      2.00 o 
  -4   3  12        0.03        0.15      0.34 o 
  -3   3  12        0.50        0.99      0.37 o 
  -2   3  12        0.61        0.47      0.75 o 
  -1   3  12       18.95       25.47      3.55 o 
   0   3  12       41.89       37.42      3.85 o 
   1   3  12        0.08        1.67      3.09 o 
   2   3  12       42.15       43.94      7.01 o 
   3   3  12        0.20        1.67      2.37 o 
  -4   4  12        1.51        1.76      0.39 o 
  -3   4  12        0.23        0.26      0.48 o 
  -2   4  12        1.93        1.99      0.86 o 
  -1   4  12       47.90       44.10      4.39 o 
   0   4  12        0.06        0.00      1.56 o 
   1   4  12        2.32        5.46      3.39 o 
   2   4  12       27.07       25.25      6.19 o 
   3   4  12        5.41        1.53      2.87 o 
  -4   5  12        0.01        0.18      0.26 o 
  -3   5  12        0.50        0.94      0.34 o 
  -2   5  12        0.76        0.61      0.94 o 
  -1   5  12        0.39        3.16      1.26 o 
   0   5  12        1.32        0.33      1.32 o 
   1   5  12       53.97       53.82      7.11 o 
   2   5  12        3.01        0.77      3.36 o 
   3   5  12        0.16        2.06      3.58 o 
  -3   6  12        0.28        0.22      0.35 o 
  -2   6  12        2.77        2.65      1.07 o 
  -1   6  12        1.93        0.29      1.05 o 
   0   6  12       15.02       15.07      2.04 o 
   1   6  12        0.44        0.52      2.20 o 
   2   6  12        2.38        3.43      2.28 o 
  -3   7  12        0.26        1.68      0.41 o 
  -2   7  12        4.23        6.28      1.20 o 
  -1   7  12        0.93        0.76      1.00 o 
   0   7  12        0.98        0.72      1.02 o 
   1   7  12       13.30       10.84      2.71 o 
   2   7  12        0.06        3.58      1.45 o 
  -2   8  12        0.00        0.56      0.56 o 
  -1   8  12        0.95        1.54      0.80 o 
   0   8  12        0.00        0.04      0.62 o 
   1   8  12        0.03        1.13      1.13 o 
  -1   9  12        0.67        1.71      0.56 o 
   0   9  12        0.45        1.48      0.43 o 
  -3   0  13       14.49       16.11      1.99 o 
  -1   0  13        5.62        6.91      2.04 o 
   1   0  13       37.24       41.60      7.78 o 
   3   0  13       34.72       34.38      5.73 o 
  -4   1  13        0.63        1.33      0.46 o 
  -3   1  13        0.00        0.17      0.60 o 
  -2   1  13        1.89        3.29      0.95 o 
  -1   1  13        1.97        6.34      1.58 o 
   0   1  13       32.76       30.60      3.65 o 
   1   1  13       36.65       38.71      7.03 o 
   2   1  13        8.83       14.84      4.34 o 
   3   1  13        0.30        1.80      3.36 o 
  -4   2  13        0.04        0.53      0.28 o 
  -3   2  13        1.02        0.72      0.89 o 
  -2   2  13        0.02        0.24      0.81 o 
  -1   2  13       25.68       30.23      3.55 o 
   0   2  13       74.06       70.32      4.82 o 
   1   2  13       17.49       15.39      4.05 o 
   2   2  13        1.56        8.91      4.18 o 
   3   2  13        2.33        0.87      4.07 o 
  -4   3  13        2.01        2.75      0.49 o 
  -3   3  13        0.26        0.25      0.49 o 
  -2   3  13        7.56        4.32      1.52 o 
  -1   3  13        3.73       10.71      2.22 o 
   0   3  13      160.75      153.81      7.00 o 
   1   3  13        0.45        2.31      3.54 o 
   2   3  13        2.89        1.69      2.39 o 
   3   3  13        0.16        3.17      2.51 o 
  -4   4  13        0.22        0.58      0.26 o 
  -3   4  13        1.32        1.33      0.53 o 
  -2   4  13        2.60        0.21      1.09 o 
  -1   4  13       12.75        8.59      2.21 o 
   0   4  13        0.92        1.48      1.39 o 
   1   4  13       11.48       11.45      3.77 o 
   2   4  13        0.68        3.16      1.59 o 
  -4   5  13        0.18        0.05      0.11 o 
  -3   5  13        0.30        0.48      0.34 o 
  -2   5  13        1.07        3.39      0.89 o 
  -1   5  13       21.27       17.49      2.84 o 
   0   5  13        6.50        4.71      2.16 o 
   1   5  13        0.00        0.58      1.93 o 
   2   5  13        0.19        0.00      1.78 o 
  -3   6  13        1.41        1.82      0.46 o 
  -2   6  13        1.83        3.05      1.04 o 
  -1   6  13        5.12        4.20      1.46 o 
   0   6  13        0.19        0.42      1.06 o 
   1   6  13        0.05        1.40      1.40 o 
   2   6  13        2.01        1.91      1.91 o 
  -3   7  13        0.15        0.33      0.33 o 
  -2   7  13        0.34        0.84      0.68 o 
  -1   7  13        0.67        0.66      0.84 o 
   0   7  13        0.08        0.56      0.85 o 
   1   7  13        2.55        0.00      1.36 o 
  -2   8  13        0.15        0.57      0.57 o 
  -1   8  13        0.03        0.56      0.33 o 
   0   8  13        4.08        3.79      0.93 o 
  -4   0  14        0.80        2.74      0.55 o 
  -2   0  14       11.37        4.50      1.70 o 
   0   0  14       21.78       25.36      3.08 o 
   2   0  14        0.64        0.93      3.86 o 
  -4   1  14        0.00        0.25      0.36 o 
  -3   1  14        0.26        0.57      0.46 o 
  -2   1  14        3.79        4.03      1.27 o 
  -1   1  14        0.12        0.70      1.28 o 
   0   1  14        3.81        0.53      1.92 o 
   1   1  14        0.39        3.93      2.61 o 
   2   1  14        4.89        5.27      3.72 o 
   3   1  14        0.10        3.19      3.19 o 
  -4   2  14        0.12        0.45      0.25 o 
  -3   2  14        0.20        0.38      0.56 o 
  -2   2  14       16.06       13.40      2.23 o 
  -1   2  14        6.75        8.40      1.84 o 
   0   2  14        1.51        0.11      1.80 o 
   1   2  14        0.00        2.99      2.36 o 
   2   2  14        7.12        4.15      2.76 o 
  -4   3  14        0.08        0.28      0.24 o 
  -3   3  14        2.36        3.06      0.58 o 
  -2   3  14        0.08        0.57      0.57 o 
  -1   3  14        1.38        3.26      1.42 o 
   0   3  14        0.00        1.10      1.01 o 
   1   3  14        0.17        0.00      1.73 o 
   2   3  14        2.32        3.14      3.14 o 
  -3   4  14        0.02        0.47      0.22 o 
  -2   4  14        3.82        6.03      1.38 o 
  -1   4  14       11.32        8.67      2.04 o 
   0   4  14        5.20        3.62      1.24 o 
   1   4  14        0.02        1.95      2.51 o 
   2   4  14        2.14        3.16      3.16 o 
  -3   5  14        0.00        0.27      0.27 o 
  -2   5  14        1.18        2.77      0.93 o 
  -1   5  14        0.45        1.70      0.88 o 
   0   5  14       14.28        6.46      1.90 o 
   1   5  14        0.00        1.50      0.87 o 
   2   5  14        1.15        0.65      2.37 o 
  -3   6  14        0.00        0.30      0.34 o 
  -2   6  14        1.46        1.08      0.60 o 
  -1   6  14        4.15        6.12      1.54 o 
   0   6  14        0.72        0.42      1.06 o 
   1   6  14        0.33        1.24      1.24 o 
  -2   7  14        0.00        0.42      0.42 o 
  -1   7  14        0.00        0.54      0.54 o 
   0   7  14        0.18        0.34      0.51 o 
   1   7  14        0.55        2.35      0.90 o 
  -3   0  15        0.00        0.00      0.59 o 
  -1   0  15        0.11        0.63      1.51 o 
   1   0  15       13.04       13.35      4.23 o 
  -4   1  15        0.00        0.25      0.25 o 
  -3   1  15        0.97        1.33      0.58 o 
  -2   1  15        4.62        6.25      1.72 o 
  -1   1  15        0.22        1.47      1.47 o 
   0   1  15        7.52        4.39      1.55 o 
   1   1  15        1.15        1.43      2.06 o 
   2   1  15        0.33        4.00      4.00 o 
  -3   2  15        0.01        0.32      0.32 o 
  -2   2  15        1.83        2.38      0.92 o 
  -1   2  15        4.80        4.49      2.04 o 
   0   2  15        0.17        1.28      1.57 o 
   1   2  15        1.82        3.40      2.26 o 
   2   2  15        3.45        3.83      3.16 o 
  -3   3  15        0.04        0.52      0.52 o 
  -2   3  15        0.04        0.18      0.60 o 
  -1   3  15        3.33        4.42      1.08 o 
   0   3  15       17.01       18.44      1.96 o 
   1   3  15        0.11        1.26      2.37 o 
   2   3  15        3.51        2.13      2.13 o 
  -3   4  15        0.65        1.59      0.46 o 
  -2   4  15        0.02        0.00      0.64 o 
  -1   4  15        0.71        0.71      1.07 o 
   0   4  15        1.15        0.53      2.02 o 
   1   4  15        2.06        2.28      2.28 o 
   2   4  15        0.12        0.00      2.25 o 
  -3   5  15        1.37        2.63      0.55 o 
  -2   5  15        0.16        0.55      0.55 o 
  -1   5  15        0.48        0.62      0.94 o 
   0   5  15        4.97        4.15      1.06 o 
   1   5  15        2.63        3.04      1.56 o 
  -2   6  15        0.53        1.46      0.41 o 
  -1   6  15        0.01        0.00      0.77 o 
   0   6  15        0.11        0.04      0.52 o 
  -1   7  15        0.10        0.60      0.47 o 
  -2   0  16        0.97        4.22      1.00 o 
   0   0  16       29.96       30.47      3.27 o 
   2   0  16        4.29        5.76      2.97 o 
  -3   1  16        0.24        0.21      0.46 o 
  -2   1  16        0.08        0.34      0.79 o 
  -1   1  16        0.00        1.78      0.66 o 
   0   1  16        0.05        0.93      0.93 o 
   1   1  16        1.53        1.98      2.54 o 
   2   1  16        1.38        4.51      1.83 o 
  -3   2  16        0.25        0.72      0.40 o 
  -2   2  16        0.91        1.54      0.48 o 
  -1   2  16        0.00        1.19      0.99 o 
   0   2  16        0.14        0.80      0.51 o 
   1   2  16        0.43        1.21      3.10 o 
  -3   3  16        0.11        0.09      0.33 o 
  -2   3  16        0.05        0.57      0.30 o 
  -1   3  16        0.00        0.00      0.77 o 
   0   3  16        0.35        0.05      1.10 o 
   1   3  16       14.28       12.27      3.53 o 
  -2   4  16        0.10        0.00      0.44 o 
  -1   4  16        0.16        0.21      0.72 o 
   0   4  16        2.39        2.79      0.77 o 
   1   4  16        0.41        0.48      2.03 o 
  -2   5  16        0.21        0.12      0.45 o 
  -1   5  16        0.22        0.00      0.42 o 
   0   5  16        0.70        1.60      0.76 o 
  -3   0  17        0.09        0.19      0.29 o 
  -1   0  17        0.30        0.00      0.54 o 
   1   0  17        0.35        1.96      1.96 o 
  -3   1  17        0.02        0.10      0.34 o 
  -2   1  17        0.00        0.28      0.39 o 
  -1   1  17        0.02        0.22      0.77 o 
   0   1  17        0.00        0.05      0.76 o 
   1   1  17        0.04        1.74      1.74 o 
  -2   2  17        0.00        0.27      0.37 o 
  -1   2  17        0.40        0.40      0.95 o 
   0   2  17        0.48        0.64      0.85 o 
   1   2  17        0.11        0.00      2.25 o 
  -2   3  17        0.00        0.00      0.29 o 
  -1   3  17        0.86        0.38      0.95 o 
   0   3  17        2.25        2.72      1.32 o 
  -1   4  17        0.06        0.49      0.76 o 
   0   4  17        1.13        0.61      0.55 o 
  -2   0  18        0.15        0.00      0.30 o 
   0   0  18        4.32        4.68      1.03 o 
  -1   1  18        2.22        4.67      1.08 o 
   0   1  18        0.19        1.10      0.71 o 
  -1   2  18        0.00        0.82      0.37 o 
                                                 
